# Supplementary material for: Trust Formation, Error Impact, and Repair in Human–AI Financial Advisory: A Dynamic Behavioral Analysis
Source: Behav Sci (Basel). 2025 Oct 7;15(10):1370. doi: 10.3390/bs15101370 (PMC12561693; doi:10.3390/bs15101370)
Supplement: Supplementary file 1 [file behavsci-15-01370-s001.zip]

Archive with 1 entries (1 files):
- behavsci-3864150-supplementary.pdf
